# Supplementary material for: The Association Between Maternal Diet and the Human Milk Microbiome: A Review of Evidence and Methodological Challenges
Source: Microorganisms. 2025 Oct 14;13(10):2347. doi: 10.3390/microorganisms13102347 (PMC12566554; doi:10.3390/microorganisms13102347)
Supplement: Supplementary file 1 [file microorganisms-13-02347-s001.zip]

Archive with 1 entries (1 files):
- microorganisms-3853320-supplementary.pdf
